# Supplementary material for: The Effects of Dietary Supplementation with Collagen and Vitamin C and Their Combination with Hyaluronic Acid on Skin Density, Texture and Other Parameters: A Randomised, Double-Blind, Placebo-Controlled Trial
Source: Nutrients. 2024 Jun 17;16(12):1908. doi: 10.3390/nu16121908 (PMC11206740; doi:10.3390/nu16121908)
Supplement: Supplementary file 1 [file nutrients-16-01908-s001.zip]

Archive with 1 entries (1 files):
- nutrients-3025822-supplementary.pdf
